# Supplementary material for: Highly Stable, Mechanically Enhanced, and Easy-to-Collect Sodium Alginate/NZVI-rGO Gel Beads for Efficient Removal of Cr(VI)
Source: Polymers (Basel). 2023 Sep 14;15(18):3764. doi: 10.3390/polym15183764 (PMC10534353; doi:10.3390/polym15183764)
Supplement: Supplementary file 1 [file polymers-15-03764-s001.zip]

Archive with 1 entries (1 files):
- polymers-2601282-supplementary.pdf
